# Supplementary material for: Control of Porous Layer Thickness in Thermophoretic Deposition of Nanoparticles
Source: Materials (Basel). 2021 May 4;14(9):2395. doi: 10.3390/ma14092395 (PMC8124515; doi:10.3390/ma14092395)
Supplement: Supplementary file 1 [file materials-14-02395-s001.zip]

Archive with 1 entries (1 files):
- materials-1165100-supplementary.pdf
